# Supplementary material for: Cholesterol-Modified Anti-Il6 siRNA Reduces the Severity of Acute Lung Injury in Mice
Source: Cells. 2024 Apr 30;13(9):767. doi: 10.3390/cells13090767 (PMC11083178; doi:10.3390/cells13090767)
Supplement: Supplementary file 1 [file cells-13-00767-s001.zip]

Archive with 1 entries (1 files):
- cells-2978817-supplementary.pdf
